# Supplementary material for: Exploring genetic associations of Crohn’s disease and ulcerative colitis with extraintestinal cancers in European and East Asian populations
Source: Front Immunol. 2024 Feb 8;15:1339207. doi: 10.3389/fimmu.2024.1339207 (PMC10885353; doi:10.3389/fimmu.2024.1339207)
Supplement: Supplementary file 1 [file DataSheet_1.zip]

Archive with 2 entries (2 files):
- Supplementary tables and figures/Supplementary Figures S1 and S2.docx
- Supplementary tables and figures/Supplementary Tables S1-S9 .xlsx
